# Supplementary material for: Tropical carbon sink accelerated by symbiotic dinitrogen fixation
Source: Nat Commun. 2019 Dec 10;10:5637. doi: 10.1038/s41467-019-13656-7 (PMC6904724; doi:10.1038/s41467-019-13656-7)
Supplement: Supplementary file 3 — Source Data [file 41467_2019_13656_MOESM3_ESM.xlsx]

## Sheet: Figure 1a
Fig 1a
x	y
Forest age (years)	Vegetation carbon (Mg C ha^-1)	se
5	16.285	3.247
12	45.63	2.872
30	104.384	12.721
80	81.257	2.437
300	127.806	1.097

## Sheet: Figure 1b
Fig 1b	basal area
x	y
Forest Age (years)	Basal Area (m^2 ha^-1)
0.5	1.694
0.5	0.379
1	1.319
2	0.933
3	3.19
3	16.187
4	7.512
4	15.324
4	11.839
4	18.306
4	5.497
5	10.38
5	14.654
5	14.057
5	8.079
5.5	11.52
6	17.099
6	10.917
6	11.195
6	5.473
7	11.276
7	15.849
7	15.29
7	21.727
8.5	21.288
10	15.647
11	14.524
12	20.046
12	19.27
13	15.948
14	19.944
15	18.129
17	20.565
18	22.473
18	24.602
18	20.464
20	27.684
20	18.893
20	23.038
22	24.818
23	20.321
24	22.19
27	29.329
28	28.595
29	28.42
80	24.0678
80	25.0683
300	33
300	32

## Sheet: Figure 2a
Fig 2a	fixation rates
x	y
Forest age (years)	N2 fixed (kg N ha^-1 yr^-1)	se
5	10	4
12	29	12
30	11	6
80	0.3	0.1
300	2.2	0.2

## Sheet: Figure 3d
Fig 3d	Community composition
x	z	y
Forest age (years)	Plant functional type	% basal area
5	Early	95.4797
30	Early	4.20218
300	Early	0.31812
5	Mid	0.00535892
30	Mid	66.3481
300	Mid	33.6466
5	Late	1.3922
30	Late	12.0307
300	Late	86.577
5	Fixer	8.8852
30	Fixer	42.6305
300	Fixer	48.4843
see Supplementary Data File for full data and calculations
